# Supplementary material for: Antidiarrheal and Antibacterial Activities of Monterey Cypress Phytochemicals: In Vivo and In Vitro Approach
Source: Molecules. 2022 Jan 6;27(2):346. doi: 10.3390/molecules27020346 (PMC8780600; doi:10.3390/molecules27020346)
Supplement: Supplementary file 1 [file molecules-27-00346-s001.zip]

Archive with 1 entries (1 files):
- molecules-1513985-supplementary.pdf
